# Supplementary material for: Parental Distress in the Time of COVID-19: A Cross-Sectional Study on Pediatric Patients with Neuropsychiatric Conditions during Lockdown
Source: Int J Environ Res Public Health. 2021 Jul 26;18(15):7902. doi: 10.3390/ijerph18157902 (PMC8345642; doi:10.3390/ijerph18157902)
Supplement: Supplementary file 1 [file ijerph-18-07902-s001.zip]

Archive with 1 entries (1 files):
- ijerph-1244722-supplementary.pdf
